# Supplementary material for: Urinary Titin Is Increased in Patients After Cardiac Surgery
Source: Front Cardiovasc Med. 2019 Feb 8;6:7. doi: 10.3389/fcvm.2019.00007 (PMC6375839; doi:10.3389/fcvm.2019.00007)
Supplement: Supplement Table 1 — Patient list used for this study. [file Table_1.XLSX]

## Sheet: Sheet1
Open-heart Surgery
									Ejection Fraction (%)		NYHA		urine Connection/Cr			serum cTnT			CK-MB
	Age	gender	Body weight	Diagnosis	operation	cardiopulmonary bypass time (min)	Cross-clamp time (min)	Intensive care stay (d)	pre	post	pre	post	pre	post (Peak)	peak day	pre	post (Peak)	peak day	pre	post (Peak)	peak day
1	68	M	71	Endocarditis (PVE: psot valve placement)	redo AVR	238	137	3	66	61.1	1	1	6.20188	29.519	0	0.01	0.891	0	-	22	0
2	33	M	73	Marfan syndrome, AAE AR	David operation	414	271	4	58.5	63.5	1	1	5.49217	39.212	4	0.008	0.937	1	-	48	0
3	80	M	58.5	IE	AVR	158	90	5	53.1	66	1	1	13.2634	57.7712	4	0.03	0.495	1	3	17	0
4	66	M	-	MR, TR	MVP(+TAP)	200	149	2	75.9	57.6	2	1	5.74725	39.3933	3	0.015	0.978	1	-	65	0
5	78	F	42	IE(Aortic valve）	AVP/AVR	86	102	2	60	58.9	1	1	10.3733	29.2692	0	0.008	0.396	0	-	13	0
Average	65		61.125			219.2	149.8	3.2	62.7	61.42	1.2	1	8.21561	39.033	2.2	0.0142	0.7394	0.6	3	33	0
SD	18.8944		14.2734			122.634	71.9632	1.30384	8.69224	3.40397	0.447214	0	3.45331	11.5881	2.04939	0.0092844	0.272311	0.547723	-	22.5056	0
On-pump beating CABG
									Ejection Fraction (%)		NYHA		urine Connection/Cr			serum cTnT			CK-MB
	Age	gender	Body weight	Diagnosis	operation	cardiopulmonary bypass time (min)	Cross-clamp time (min)	Intensive care stay (d)	pre	post	pre	post	pre	post (Peak)	peak day	pre	post (Peak)	peak day	pre	post (Peak)	peak day
1	82	F	52.7	VAP	CABG	195	-	2	43.5	58.3	3	1	7.32048	52.3631	3	0.027	2.3	1	22	39	0
2	80	M	58	EAP	CABG	217	-	4	43.3	38.8	2	1	8.72278	37.0647	2	0.01	1.37	0	7	19	0
3	59	M	59	AP	CABG	269	-	2	66.4	53	2	1	2.54891	30.0206	2	0.008	1.05	0.5	10	43	1
4	51	F	-	ACS (MI+VAP)	CABG	167	-	5	-	63.7	3	1	3.03211	33.4903	1	0.274	0.891	0	22	34	0
5	65	M	-	AP	CABG	249	-	4	63.7	59.8	2	1	1.95545	76.3983	0	0.006	2.75	0	-	46	0
6	59	M	65	SMI	CABG	178	-	3	57.7	-	1	1	3.688	38.7762	0	0.005	1.25	0	9	18	0
7	82	M	64.6	OMI+EAP	CABG	198	-	2	54.9	45.6	3	1	72	187.3	0	0.081	1.27	0	5	20	0
8	58	M	76.5	EAP	CABG	72	-	2	76	67.7	2	1	12.0673	33.1564	0	0.031	0.764	0	-	23	0
9	67	M	79.1	EAP	CABG	96	-	2	62.1	-	2	1	2.07678	54.1411	2	0.008	0.604	0	12	25	0
10	75	M	61.6	EAP	CABG	96	-	2	-	-	-	-	8.1	108.3	3	0.012	1.09	0	-	-	-
Average	67.8		64.5625					2.8	58.45	55.2714	2.22222	1	12.1512	65.1011	1.3	0.0462	1.3339	0.15	12.4286	29.6667	0.111111
SD	11.2822		9.08326					1.13529	11.2013	10.2078	0.666667	0	21.3068	49.3717	1.25167	0.083277	0.678634	0.337474	6.90066	10.9545	0.333333
Off-pump CABG
									Ejection Fraction (%)		NYHA		urine Connection/Cr			serum cTnT			CK-MB
	Age	gender	Body weight	Diagnosis	operation	cardiopulmonary bypass time (min)	Cross-clamp time (min)	Intensive care stay (d)	pre	post	pre	post	pre	post (Peak)	peak day	pre	post (Peak)	peak day	pre	post (Peak)	peak day
1	77	M	72	EAP	CABG	-	-	2	69.4	59.3	2	1	11.0493	30.921	4	0.023	1.07	1	13	25	0
2	73	M	69	SMI	CABG	-	-	2	75.6	63.2	2	1	4.12557	39.7925	1	0.017	0.435	0	9	13	0
3	72	M	67	EAP	CABG	-	-	2	なし	44.6	2	1	3.19153	51.1709	2	0.02	0.294	0	-	9	0
Average	74		69.3333					2	72.5	55.7	2	1	6.12213	40.6281	2.33333	0.02	0.599667	0.333333	11	15.6667	0
SD	2.64575		2.51661					0	4.38406	9.80867	0	0	4.29252	10.1508	1.52753	0.003	0.413377	0.57735	2.82843	8.32666	0
